# Supplementary material for: The impact of clinical phenotypes of coronary artery disease on outcomes in patients with atrial fibrillation: A post‐hoc analysis of GLORIA‐AF registry
Source: Eur J Clin Invest. 2025 Jan 13;55(3):e14378. doi: 10.1111/eci.14378 (PMC11810563; doi:10.1111/eci.14378)
Supplement: Supplementary file 2 — Table S1. [file ECI-55-e14378-s001.zip]

Archive with 5 entries (5 files):
- eci14378-sup-0002-TableS1.docx
- eci14378-sup-0003-TableS2.docx
- eci14378-sup-0004-TableS3.docx
- eci14378-sup-0005-TableS4.docx
- eci14378-sup-0006-TableS5.docx
